# Supplementary material for: Genome-wide markers reveal a complex evolutionary history involving divergence and introgression in the Abert’s squirrel (Sciurus aberti) species group
Source: BMC Evol Biol. 2018 Sep 12;18:139. doi: 10.1186/s12862-018-1248-4 (PMC6134581; doi:10.1186/s12862-018-1248-4)
Supplement: Supplementary file 1 — Pairwise FST and confidence intervals. (XLSX 50 kb) [file 12862_2018_1248_MOESM1_ESM.xlsx]

## Sheet: Sheet1
Population 1	Population 2	FST	N_Markers	CI High	CI Low
S. a. barberi	S. a. aberti Carson-SFW	0.357162	34088	0.352351	0.362036
S. a. barberi	S. a. aberti Coconino-Gila	0.228384	40779	0.223319	0.233534
S. a. barberi	S. a. aberti MT-Zuni	0.284518	38610	0.280357	0.288204
S. a. barberi	S. a. aberti San Juan	0.399295	38829	0.394809	0.403789
S. a. barberi	S. a. chuscensis E	0.266875	33129	0.260833	0.273365
S. a. barberi	S. a. chuscensis W	0.328889	35813	0.323925	0.33394
S. a. barberi	S. a. ferreus Carson E	0.284899	37249	0.279523	0.289033
S. a. barberi	S. a. ferreus Pike	0.380299	37209	0.375542	0.384968
S. a. barberi	S. a. kaibabensis	0.413447	36258	0.408929	0.417638
S. a. aberti Carson-SFW	S. a. aberti Coconino-Gila	0.239874	23126	0.234874	0.244688
S. a. aberti Carson-SFW	S. a. aberti MT-Zuni	0.264613	20112	0.258875	0.269444
S. a. aberti Carson-SFW	S. a. aberti San Juan	0.0980211	15836	0.0938599	0.101921
S. a. aberti Carson-SFW	S. a. chuscensis E	0.329576	16110	0.320722	0.337159
S. a. aberti Carson-SFW	S. a. chuscensis W	0.308283	18529	0.301672	0.314744
S. a. aberti Carson-SFW	S. a. ferreus Carson E	0.20279	16522	0.196382	0.209402
S. a. aberti Carson-SFW	S. a. ferreus Pike	0.310417	17646	0.304892	0.3163
S. a. aberti Carson-SFW	S. a. kaibabensis	0.504177	19137	0.498566	0.511053
S. a. chuscensis W	S. a. aberti Coconino-Gila	0.197547	23931	0.193172	0.201516
S. a. chuscensis W	S. a. aberti MT-Zuni	0.147358	19836	0.143052	0.151872
S. a. chuscensis W	S. a. aberti San Juan	0.383339	20467	0.37777	0.388891
S. a. chuscensis W	S. a. chuscensis E	0.00629647	14506	0.00026607	0.012614
S. a. chuscensis W	S. a. ferreus Carson E	0.281916	19141	0.27498	0.288447
S. a. chuscensis W	S. a. ferreus Pike	0.356245	19862	0.349981	0.360746
S. a. chuscensis W	S. a. kaibabensis	0.475057	20194	0.469048	0.480333
S. a. chuscensis E	S. a. aberti Coconino-Gila	0.157937	21810	0.152081	0.164999
S. a. chuscensis E	S. a. aberti MT-Zuni	0.131218	17598	0.12336	0.138435
S. a. chuscensis E	S. a. aberti San Juan	0.431106	17328	0.42192	0.440139
S. a. chuscensis E	S. a. ferreus Carson E	0.297896	15938	0.290387	0.305818
S. a. chuscensis E	S. a. ferreus Pike	0.390352	16905	0.382709	0.396781
S. a. chuscensis E	S. a. kaibabensis	0.523417	16866	0.517308	0.531834
S. a. aberti MT-Zuni	S. a. aberti Coconino-Gila	0.134746	25616	0.130768	0.139048
S. a. aberti MT-Zuni	S. a. aberti San Juan	0.341272	22496	0.333446	0.346519
S. a. aberti MT-Zuni	S. a. ferreus Carson E	0.219142	20989	0.211514	0.226095
S. a. aberti MT-Zuni	S. a. ferreus Pike	0.311822	21717	0.30513	0.31672
S. a. aberti MT-Zuni	S. a. kaibabensis	0.433121	21946	0.428447	0.438167
S. a. aberti Coconino-Gila	S. a. aberti San Juan	0.305588	26045	0.301808	0.311034
S. a. aberti Coconino-Gila	S. a. ferreus Carson E	0.182787	24607	0.177761	0.188145
S. a. aberti Coconino-Gila	S. a. ferreus Pike	0.284515	25143	0.277879	0.29024
S. a. aberti Coconino-Gila	S. a. kaibabensis	0.332036	24431	0.326764	0.338496
S. a. kaibabensis	S. a. aberti San Juan	0.567719	20782	0.561196	0.57373
S. a. kaibabensis	S. a. ferreus Carson E	0.524932	19457	0.51959	0.530516
S. a. kaibabensis	S. a. ferreus Pike	0.549075	20338	0.543602	0.554894
S. a. ferreus Pike	S. a. aberti San Juan	0.388014	19269	0.381626	0.394418
S. a. ferreus Pike	S. a. ferreus Carson E	0.225157	16990	0.216999	0.231121
S. a. aberti San Juan	S. a. ferreus Carson E	0.302528	17787	0.295771	0.308944
