# Supplementary material for: Genome-wide markers reveal a complex evolutionary history involving divergence and introgression in the Abert’s squirrel (Sciurus aberti) species group
Source: BMC Evol Biol. 2018 Sep 12;18:139. doi: 10.1186/s12862-018-1248-4 (PMC6134581; doi:10.1186/s12862-018-1248-4)
Supplement: Supplementary file 2 — Collecting information and cytb haplotyping results. Tab one includes detailed information on the collecting locations of each sample and museum identifiers when applicable. Tab two includes the results of cytb haplotyping. (XLSX 20 kb) [file 12862_2018_1248_MOESM2_ESM.xlsx]

## Sheet: RAD-seq samples
Sample ID	Subspecies/population	Latitude/Longitude	Township-Range	Coordinates from the Hillerman Indian Country Map and Guide	Physical Descsription	Museum identifier
F17	S. a. aberti/Carson-SFW		R1ExT26N@E
F19	S. a. aberti/Carson-SFW		R1ExT26N@E
F21	S. a. aberti/Carson-SFW		R1ExT26N@E
F23	S. a. aberti/Carson-SFW		R1ExT26N@E
F25	S. a. aberti/Carson-SFW		R1ExT26N@E
F82	S. a. aberti/Carson-SFW		R1ExT26N@E
F84	S. a. aberti/Carson-SFW		R1ExT26N@E
F86	S. a. aberti/Carson-SFW		R1ExT26N@E
F88	S. a. aberti/Carson-SFW		R1ExT26N@E
F92	S. a. aberti/Carson-SFW		R1WxT26N@E
26607	S. a. aberti/Carson-SFW	35.721199 / -106.620585				MSB 68238
1930	S. a. aberti/Coconino-Gila	33.7954 / -109.4186				MSB 53551
153103	S. a. aberti/Coconino-Gila	33.83069 / -109.006547				MSB 196628
153052	S. a. aberti/Coconino-Gila	33.82576 / -108.99572				MSB 198431
A132	S. a. aberti/Coconino-Gila		R6ExT22N@A
A145	S. a. aberti/Coconino-Gila		R5ExT23N@C
A146	S. a. aberti/Coconino-Gila		R5ExT23N@C
A148	S. a. aberti/Coconino-Gila		R5ExT22N@A
A55	S. a. aberti/Coconino-Gila		R4ExT20N@B
MT1	S. a. aberti/MT-Zuni	35.227501 / -107.623047				MSB 61590
MT2	S. a. aberti/MT-Zuni	35.2757682 / -107.6511293				MSB 61595
MT3	S. a. aberti/MT-Zuni				ca. 1.0 mile N, 4.5 miles W Mount Taylor
Z1	S. a. aberti/MT-Zuni	35.2163558 / -108.137221				MSB 61572
Z2	S. a. aberti/MT-Zuni	35.2163558 / -108.137221				MSB 61573
Z3	S. a. aberti/MT-Zuni	35.2163558 / -108.137221				MSB 61574
Z4	S. a. aberti/MT-Zuni	35.1487275 / -108.0530665				MSB 61575
Z5	S. a. aberti/MT-Zuni	35.1323287 / -108.0550226				MSB 61583
F31	S. a. aberti/San Juan		R14WxT38N@H
F32	S. a. aberti/San Juan		R14WxT38N@H
F34	S. a. aberti/San Juan		R14WxT38N@H
F35	S. a. aberti/San Juan		R14WxT38N@H
F36	S. a. aberti/San Juan		R14WxT38N@H
F37	S. a. aberti/San Juan		R14WxT38N@H
F38	S. a. aberti/San Juan		R14WxT38N@H
F39	S. a. aberti/San Juan		R16WxT39N@I
F40	S. a. aberti/San Juan		R16WxT39N@I
F43	S. a. aberti/San Juan		R16WxT39N@I
B10	S. a. barberi
B11	S. a. barberi				Cuesta Nalgas, ca. 22.0 km N, 6.0-8.0 km W Mesa del Huracan
B12	S. a. barberi				Cuesta Nalgas, ca. 22.0 km N, 6.0-8.0 km W Mesa del Huracan
B3	S. a. barberi				Mesa Cuesta Blanca, ca. 7.0-10.0 km N, 1 km W Mesa del Huracan
B4	S. a. barberi				Mesa Cuesta Blanca, ca. 7.0-10.0 km N, 1 km W Mesa del Huracan
B5	S. a. barberi				Cuesta Nalgas, ca. 22.0 km N, 6.0-8.0 km W Mesa del Huracan
B6	S. a. barberi				Cuesta Nalgas, ca. 22.0 km N, 6.0-8.0 km W Mesa del Huracan
B7	S. a. barberi				Cuesta Nalgas, ca. 22.0 km N, 6.0-8.0 km W Mesa del Huracan
B8	S. a. barberi				Arroyo Las Ratas ca. 25 km N, 2.5 km W Mesa del Huracan
B9	S. a. barberi				Cuesta Nalgas, ca. 22.0 km N, 6.0-8.0 km W Mesa del Huracan
CA15	S. a. chuscensis			G13@D
CA16	S. a. chuscensis			G13@D
CA17	S. a. chuscensis			F13@D
CA40	S. a. chuscensis			9000 Piney H@S
CA42	S. a. chuscensis			9000 Piney H@S
CA49	S. a. chuscensis			7565@D
CA54	S. a. chuscensis			7170@D
CA55	S. a. chuscensis			7170@D
CA7	S. a. chuscensis			F13@D
CA8	S. a. chuscensis			F13@D
CF10	S. a. chuscensis			F13@D
CF11	S. a. chuscensis			G13@D
CF13	S. a. chuscensis			G13@D
CF24	S. a. chuscensis			G13@D
CF38	S. a. chuscensis			9085@S
CF41	S. a. chuscensis			9000 Piney H@S
CF46	S. a. chuscensis			9500@S
CF5	S. a. chuscensis			F13@D
CF51	S. a. chuscensis			7170@D
CF56	S. a. chuscensis			7170@D
SdC4	S. a. ferreus/Carson E					MSB 61588
SdC5	S. a. ferreus/Carson E	36.776965 / -105.08808				MSB 61587
SdC6	S. a. ferreus/Carson E	36.776967 / -105.084478				MSB 61586
SdC7	S. a. ferreus/Carson E	36.776965 / -105.088084				MSB 61585
F59	S. a. ferreus/Pike		R71WxT10S@L
F61	S. a. ferreus/Pike		R71WxT13S@K
F62	S. a. ferreus/Pike		R71WxT13S@K
F65	S. a. ferreus/Pike		R71WxT13S@K
F115	S. a. ferreus/Pike		R71WxT13S@K
F118	S. a. ferreus/Pike		R71WxT13S@K
F120	S. a. ferreus/Pike		R71WxT13S@K
F122	S. a. ferreus/Pike		R71WxT13S@K
F130	S. a. ferreus/Pike		R71WxT10S@L
F133	S. a. ferreus/Pike		R71WxT10S@L
K34	S. a. kaibabensis		R1ExT38N@P
K35	S. a. kaibabensis		R1ExT38N@P
K36	S. a. kaibabensis		R1ExT38N@P
K37	S. a. kaibabensis		R1ExT38N@P
K38	S. a. kaibabensis		R2ExT39N@Q
K39	S. a. kaibabensis		R2ExT39N@Q
K40	S. a. kaibabensis		R2ExT39N@Q
K41	S. a. kaibabensis		R2ExT39N@Q
K42	S. a. kaibabensis		R2ExT39N@Q
K43	S. a. kaibabensis		R2ExT39N@Q
sg215990	S. griseus	38.3053644 / -122.292116				MVZ 215990

## Sheet: Cyt b haplotyping samples
Sample name	Population	Latitude/Longitude	Township-Range	Coordinates from the Hillerman Indian Country Map and Guide	Physical Descsription	Museum identifier	Haplotype
MT1	S. a. aberti/MT-Zuni	35.227501 / -107.623047				MSB 61590	Eastern
MT2	S. a. aberti/MT-Zuni	35.2757682 / -107.6511293				MSB 61595	Western
MT3	S. a. aberti/MT-Zuni				ca. 1.0 mile N, 4.5 miles W Mount Taylor		Eastern
Z1	S. a. aberti/MT-Zuni	35.2163558 / -108.137221				MSB 61572	Eastern
Z2	S. a. aberti/MT-Zuni	35.2163558 / -108.137221				MSB 61573	Eastern
Z3	S. a. aberti/MT-Zuni	35.2163558 / -108.137221				MSB 61574	Eastern
Z4	S. a. aberti/MT-Zuni	35.1487275 / -108.0530665				MSB 61575	Eastern
Z5	S. a. aberti/MT-Zuni	35.1323287 / -108.0550226				MSB 61583	Eastern
C4	S. a. chuscensis			F13@D			Eastern
C5	S. a. chuscensis			F13@D			Western
C6	S. a. chuscensis			G12@D			Eastern
C7	S. a. chuscensis			F13@D			Eastern
C8	S. a. chuscensis			F13@D			Eastern
C9	S. a. chuscensis			F13@D			Eastern
C10	S. a. chuscensis			F13@D			Western
C11	S. a. chuscensis			G13@D			Western
C12	S. a. chuscensis			G13@D			Western
C13	S. a. chuscensis			G13@D			Western
C15	S. a. chuscensis			G13@D			Eastern
C16	S. a. chuscensis			G13@D			Eastern
C17	S. a. chuscensis			F13@D			Eastern
C18	S. a. chuscensis			F13@D			Western
C19	S. a. chuscensis			F13@D			Eastern
C20	S. a. chuscensis			G13@D			Western
C21	S. a. chuscensis			G13@D			Western
C22	S. a. chuscensis			G13@D			Western
C23	S. a. chuscensis			G13@D			Western
C24	S. a. chuscensis			G13@D			Western
C25	S. a. chuscensis			G13@D			Western
C26	S. a. chuscensis			G13@D			Western
C27	S. a. chuscensis			F13@D			Western
C28	S. a. chuscensis			RD 7170 D@D			Eastern
C29	S. a. chuscensis			RD 7170 B5@D			Eastern
C30	S. a. chuscensis			RD 7170 N@D			Eastern
C31	S. a. chuscensis			RD 7170 B2@D			Western
C32	S. a. chuscensis			RD 7170 at B1A@D			Western
C33	S. a. chuscensis			RD 7170 U@D			Eastern
C34	S. a. chuscensis			RD 7170 U@D			Eastern
C35	S. a. chuscensis			RD 7170 U@D			Western
C36	S. a. chuscensis			RD 7170 K@D			Eastern
C37	S. a. chuscensis			RD 7170 K@D			Eastern
C38	S. a. chuscensis			9085@S			Western
C39	S. a. chuscensis			9085@S			Eastern
C40	S. a. chuscensis			9000 Piney H@S			Eastern
C41	S. a. chuscensis			9000 Piney H@S			Western
C42	S. a. chuscensis			9000 Piney H@S			Eastern
C43	S. a. chuscensis			9000 Piney H@S			Eastern
C44	S. a. chuscensis			9800@S			Eastern
C45	S. a. chuscensis			9000 9700@S			Western
C46	S. a. chuscensis			9500@S			Western
C47	S. a. chuscensis			9500@S			Western
C48	S. a. chuscensis			9500@S			Western
C49	S. a. chuscensis			7565@D			Eastern
C50	S. a. chuscensis			7170@D			Eastern
C51	S. a. chuscensis			7170@D			Western
C52	S. a. chuscensis			7170@D			Eastern
C53	S. a. chuscensis			7170@D			Eastern
C54	S. a. chuscensis			7170@D			Eastern
C55	S. a. chuscensis			7170@D			Eastern
C56	S. a. chuscensis			7170@D			Western
C57	S. a. chuscensis			7170@D			Western
A3	S. a. aberti/Coconino-Gila		R6ExT22N@A				Western
A4	S. a. aberti/Coconino-Gila		R6ExT23N@C				Western
A6	S. a. aberti/Coconino-Gila		R5ExT23N@C				Western
A12	S. a. aberti/Coconino-Gila		R6ExT22N@A				Western
A25	S. a. aberti/Coconino-Gila		R3ExT20N@B				Western
A26	S. a. aberti/Coconino-Gila		R4ExT20N@B				Western
A32	S. a. aberti/Coconino-Gila		R6ExT22N@A				Western
A33	S. a. aberti/Coconino-Gila		R6ExT22N@A				Western
A50	S. a. aberti/Coconino-Gila		R6ExT23N@C				Western
A51	S. a. aberti/Coconino-Gila		R6ExT23N@C				Western
A38	S. a. aberti/Coconino-Gila		R6ExT22N@A				Western
A39	S. a. aberti/Coconino-Gila		R6ExT23N@C				Western
A40	S. a. aberti/Coconino-Gila		R6ExT23N@C				Western
153103	S. a. aberti/Coconino-Gila	33.83069 / -109.006547				MSB 196628	Western
198454	S. a. aberti/Coconino-Gila	33.83172/-109.01369				MSB 198454	Western
1930	S. a. aberti/Coconino-Gila	33.7954 / -109.4186				MSB 53551	Western
153052	S. a. aberti/Coconino-Gila	33.82576/-108.99572				MSB 198431	Western
53550	S. a. aberti/Coconino-Gila	33.7954/-109.4186				MSB 53550	Western
198430	S. a. aberti/Coconino-Gila	33.82554/-109.0355				MSB 198430	Western
53848	S. a. aberti/Cibola	33.11705/-107.8455552				MSB 53848	Western
53847	S. a. aberti/Cibola	33.6445018 / -107.3750991				MSB 53847	Western
55476	S. a. aberti/Cibola	33.5575984 / -107.375099				MSB 55476	Western
55478	S. a. aberti/Cibola	33.5575984 / -107.375099				MSB 55478	Western
212683	S. a. aberti/Cibola				38 mi S, 8.7 mi W Magdelena, NM	MSB 212683	Western
212679	S. a. aberti/Cibola				38 mi S, 8.7 mi W Magdelena, NM	MSB 212679	Western
61145	S. a. aberti/Cibola				323 MI S., 29.5 MI W. SOCORRO, SPRINGTIME CANYON, NM	MSB 61145	Western
55477	S. a. aberti/Cibola	33.5575984 / -107.375099				MSB 55477	Western
89664	S. a. aberti/Cibola	33.56103 / -107.3868166				MSB 89664	Western
85590	S. a. aberti/Cibola	33.5853647 / -107.3918102				MSB 85590	Western
89660	S. a. aberti/Cibola	33.575279 / -107.403893				MSB 89660	Western
K133	S. a. kaibabensis		R1ExT36N@N				Western
K109	S. a. kaibabensis		R1WxT36N@N				Western
K110	S. a. kaibabensis		R1ExT36N@N				Western
K111	S. a. kaibabensis		R1WxT37N@0				Western
K112	S. a. kaibabensis		R1WxT37N@0				Western
K114	S. a. kaibabensis		R1WxT37N@0				Western
K115	S. a. kaibabensis		R1WxT37N@0				Western
K168	S. a. kaibabensis		R1ExT38N@P				Western
K117	S. a. kaibabensis		R1WxT37N@0				Western
K118	S. a. kaibabensis		R1WxT37N@0				Western
K119	S. a. kaibabensis		R1WxT37N@0				Western
K120	S. a. kaibabensis		R1WxT36N@N				Western
K121	S. a. kaibabensis		R1ExT36N@N				Western
K122	S. a. kaibabensis		R1ExT36N@N				Western
K123	S. a. kaibabensis		R1WxT36N@N				Western
K124	S. a. kaibabensis		R1ExT37N@0				Western
K125	S. a. kaibabensis		R1WxT37N@0				Western
K126	S. a. kaibabensis		R1WxT37N@0				Western
K127	S. a. kaibabensis		R1WxT37N@0				Western
K128	S. a. kaibabensis		R1WxT37N@0				Western
K129	S. a. kaibabensis		R1WxT37N@0				Western
K130	S. a. kaibabensis		R1WxT36N@N				Western
K131	S. a. kaibabensis		R1ExT36N@N				Western
K132	S. a. kaibabensis		R1ExT36N@N				Western
K136	S. a. kaibabensis		R1ExT37N@0				Western
K143	S. a. kaibabensis		MT Logan@R				Western
K135	S. a. kaibabensis		R1ExT36N@N				Western
K134	S. a. kaibabensis		R1ExT37N@0				Western
K137	S. a. kaibabensis		R1WxT36N@N				Western
K138	S. a. kaibabensis		R1WxT36N@N				Western
K139	S. a. kaibabensis		R1ExT36N@N				Western
KK140	S. a. kaibabensis		R1ExT38N@P				Western
K141	S. a. kaibabensis		R1ExT36N@N				Western
K142	S. a. kaibabensis		R1WxT37N@0				Western
Ki144	S. a. kaibabensis		MT Logan@R				Western
K145	S. a. kaibabensis		MT Logan@R				Western
K147	S. a. kaibabensis		MT Logan@R				Western
K148	S. a. kaibabensis		R1ExT37N@0				Western
K149	S. a. kaibabensis		R1WxT36N@N				Western
K150	S. a. kaibabensis		R1WxT36N@N				Western
K151	S. a. kaibabensis		R1WxT36N@N				Western
K152	S. a. kaibabensis		R1WxT36N@N				Western
K154	S. a. kaibabensis		R1ExT36N@N				Western
K155	S. a. kaibabensis		R1WxT36N@N				Western
K156	S. a. kaibabensis		R1WxT36N@N				Western
K157	S. a. kaibabensis		R1WxT36N@N				Western
K158	S. a. kaibabensis		R1WxT37N@0				Western
A114	S. a. aberti/Coconino-Gila		R6ExT22N@A				Western
A98	S. a. aberti/Coconino-Gila		R6ExT22N@A				Western
A77	S. a. aberti/Coconino-Gila		R6ExT23N@C				Western
A113	S. a. aberti/Coconino-Gila		R6ExT22N@A				Western
A97	S. a. aberti/Coconino-Gila		R6ExT22N@A				Western
A69	S. a. aberti/Coconino-Gila		R6ExT22N@A				Western
A76	S. a. aberti/Coconino-Gila		R6ExT23N@C				Western
A112	S. a. aberti/Coconino-Gila		R6ExT22N@A				Western
A96	S. a. aberti/Coconino-Gila		R6ExT22N@A				Western
A89	S. a. aberti/Coconino-Gila		R7ExT21N@B				Western
A95	S. a. aberti/Coconino-Gila		R6ExT22N@A				Western
A88	S. a. aberti/Coconino-Gila		R6ExT24N@C				Western
A81	S. a. aberti/Coconino-Gila		R3ExT20N@B				Western
A75	S. a. aberti/Coconino-Gila		R6ExT24N@C				Western
A110	S. a. aberti/Coconino-Gila		R6ExT22N@A				Western
A111	S. a. aberti/Coconino-Gila		R6ExT23N@C				Western
A108	S. a. aberti/Coconino-Gila		R6ExT22N@A				Western
A109	S. a. aberti/Coconino-Gila		R6ExT22N@A				Western
A99	S. a. aberti/Coconino-Gila		R6ExT22N@A				Western
A57	S. a. aberti/Coconino-Gila		R4ExT20N@B				Western
A21	S. a. aberti/Coconino-Gila		R6ExT23N@C				Western
A58	S. a. aberti/Coconino-Gila		R3ExT20N@B				Western
A64	S. a. aberti/Coconino-Gila		R6ExT22N@A				Western
A72	S. a. aberti/Coconino-Gila		R6ExT22N@A				Western
A59	S. a. aberti/Coconino-Gila		R6ExT22N@A				Western
